# Supplementary material for: Transcriptome Analysis of Plenodomus tracheiphilus Infecting Rough Lemon (Citrus jambhiri Lush.) Indicates a Multifaceted Strategy during Host Pathogenesis
Source: Biology (Basel). 2022 May 17;11(5):761. doi: 10.3390/biology11050761 (PMC9138800; doi:10.3390/biology11050761)
Supplement: Supplementary file 1 [file biology-11-00761-s001.zip]

Archive with 1 entries (1 files):
- biology-1680077-supplementary.xlsx
