# Supplementary material for: Transcriptome Analysis of Plenodomus tracheiphilus Infecting Rough Lemon (Citrus jambhiri Lush.) Indicates a Multifaceted Strategy during Host Pathogenesis
Source: Biology (Basel). 2022 May 17;11(5):761. doi: 10.3390/biology11050761 (PMC9138800; doi:10.3390/biology11050761)
Supplement: Supplementary file 1 [file biology-11-00761-s001.zip › biology-1680077-supplementary.xlsx]

## Sheet: Foglio1
Table S1 - List of outlier clusters
Gene	Pt.value	NR ID	NR Description	NT ID	NT Description	KO ID	KO Description	KEGG pathway ID	KEGG pathway	Swissprot ID	Swissprot Description	PFAM ID	PFAM description	Gene Ontology Biological Pathway	BP Description	Gene Ontology Molecular Function	MF Description	Gene Ontology Cellular Component	CC Description	KOG ID	KOG Description
KEGG
Cluster-14701.6963	2.05516	AUF72237.1	aldehyde dehydrogenase 2F1 [Syntrichia caninervis]	XM_003835818.1	Leptosphaeria maculans JN3 similar to aldehyde dehydrogenase (LEMA_P052070.1), partial mRNA	K00128	aldehyde dehydrogenase (NAD+)	ko00010//ko00040//ko00053//ko00620//ko00640//ko00071//ko00561//ko00280//ko00310//ko00330//ko00340//ko00380//ko00410//ko00903//ko00625	Glycolysis / Gluconeogenesis//Pentose and glucuronate interconversions//Ascorbate and aldarate metabolism//Pyruvate metabolism//Propanoate metabolism//Fatty acid degradation//Glycerolipid metabolism//Valine, leucine and isoleucine degradation//Lysine degradation//Arginine and proline metabolism//Histidine metabolism//Tryptophan metabolism//beta-Alanine metabolism//Limonene and pinene degradation/…	P42041	Aldehyde dehydrogenase OS=Alternaria alternata OX=5599 GN=ALTA10 PE=1 SV=2	--	--	--	--	--	--	--	--	KOG2450	Aldehyde dehydrogenase
Cluster-880.0	0.579077	XP_023901538.1	NADH-ubiquinone oxidoreductase 49 kDa subunit, mitochondrial-like [Quercus suber]	XM_018525884.1	Alternaria alternata NADH dehydrogenase I, D subunit mRNA	K03935	NADH dehydrogenase (ubiquinone) Fe-S protein 2	ko00190	Oxidative phosphorylation	P22142	NADH-ubiquinone oxidoreductase 49 kDa subunit, mitochondrial OS=Neurospora crassa (strain ATCC 24698 / 74-OR23-1A / CBS 708.71 / DSM 1257 / FGSC 987) OX=367110 GN=nuo-49 PE=1 SV=2	PF00346	Respiratory-chain NADH dehydrogenase, 49 Kd subunit	GO:0008152//GO:0055114	metabolic process//oxidation-reduction process	GO:0005488//GO:0050662//GO:0097159//GO:1901265//GO:0000166//GO:0036094//GO:0003824//GO:0048037//GO:0016651//GO:0051287//GO:0048038//GO:1901363//GO:0016491	binding//coenzyme binding//organic cyclic compound binding//nucleoside phosphate binding//nucleotide binding//small molecule binding//catalytic activity//cofactor binding//oxidoreductase activity, acting on NAD(P)H//NAD binding//quinone binding//heterocyclic compound binding//oxidoreductase activity	--	--	KOG2870	NADH:ubiquinone oxidoreductase, NDUFS2/49 kDa subunit
Cluster-13695.0	0.661021	XP_023881049.1	NADH-ubiquinone oxidoreductase 51 kDa subunit, mitochondrial-like [Quercus suber]	FO905889.1	Leptosphaeria biglobosa Thlaspii ibcn65_scaffold00012 complete sequence	K03942	NADH dehydrogenase (ubiquinone) flavoprotein 1	ko00190	Oxidative phosphorylation	P24917	NADH-ubiquinone oxidoreductase 51 kDa subunit, mitochondrial OS=Neurospora crassa (strain ATCC 24698 / 74-OR23-1A / CBS 708.71 / DSM 1257 / FGSC 987) OX=367110 GN=nuo-51 PE=2 SV=2	--	--	--	--	--	--	--	--	KOG2658	NADH:ubiquinone oxidoreductase, NDUFV1/51kDa subunit
Cluster-18421.0	3.43573	PIM97214.1	hypothetical protein CDL12_30320 [Handroanthus impetiginosus]	FO905890.1	Leptosphaeria biglobosa Thlaspii ibcn65_scaffold00011 complete sequence	K02128	F-type H+-transporting ATPase subunit c	ko00190	Oxidative phosphorylation	Q01554	ATP synthase subunit 9, mitochondrial OS=Trichophyton rubrum OX=5551 GN=ATP9 PE=3 SV=1	--	--	--	--	--	--	--	--	KOG3025	Mitochondrial F1F0-ATP synthase, subunit c/ATP9/proteolipid
Cluster-1446.0	0.490923	XP_023919658.1	V-type proton ATPase subunit F-like [Quercus suber]	XM_003834197.1	Leptosphaeria maculans JN3 similar to vacuolar ATP synthase subunit F (LEMA_P059140.1), partial mRNA	K02151	V-type H+-transporting ATPase subunit F	ko00190//ko04145//ko04966//ko04721	Oxidative phosphorylation//Phagosome//Collecting duct acid secretion//Synaptic vesicle cycle	A6RRW0	V-type proton ATPase subunit F OS=Botryotinia fuckeliana (strain B05.10) OX=332648 GN=vma7 PE=3 SV=1	--	--	--	--	--	--	--	--	KOG3432	Vacuolar H+-ATPase V1 sector, subunit F
Cluster-21918.0	2.10417	POE87566.1	nucleoside diphosphate kinase [Quercus suber]	XM_003844932.1	Leptosphaeria maculans JN3 similar to nucleoside diphosphate kinase (LEMA_P002880.1), partial mRNA	K00940	nucleoside-diphosphate kinase	ko00230//ko00240	Purine metabolism//Pyrimidine metabolism	Q7Z8P9	Nucleoside diphosphate kinase OS=Neosartorya fumigata (strain ATCC MYA-4609 / Af293 / CBS 101355 / FGSC A1100) OX=330879 GN=ndk1 PE=3 SV=1	--	--	--	--	--	--	--	--	KOG0888	Nucleoside diphosphate kinase
Cluster-1127.0	0.331491	XP_023916109.1	amidophosphoribosyltransferase-like [Quercus suber]	FO905891.1	Leptosphaeria biglobosa Thlaspii ibcn65_scaffold00010 complete sequence	K00764	amidophosphoribosyltransferase	ko00230//ko00250	Purine metabolism//Alanine, aspartate and glutamate metabolism	P04046	Amidophosphoribosyltransferase OS=Saccharomyces cerevisiae (strain ATCC 204508 / S288c) OX=559292 GN=ADE4 PE=1 SV=2	--	--	--	--	--	--	--	--	KOG0572	Glutamine phosphoribosylpyrophosphate amidotransferase
Cluster-17596.0	0.39628	XP_023909674.1	putative glycine cleavage system H protein, mitochondrial [Quercus suber]	CP022866.1	Parastagonospora nodorum isolate Sn79-1087 chromosome 17, complete sequence	K02437	glycine cleavage system H protein	ko00630//ko00260	Glyoxylate and dicarboxylate metabolism//Glycine, serine and threonine metabolism	Q9HDV9	Putative glycine cleavage system H protein, mitochondrial OS=Schizosaccharomyces pombe (strain 972 / ATCC 24843) OX=284812 GN=gcv3 PE=1 SV=1	--	--	--	--	--	--	--	--	KOG3373	Glycine cleavage system H protein (lipoate-binding)
Cluster-2245.0	0.448078	XP_023928621.1	acetyl-coenzyme A synthetase-like [Quercus suber]	XM_018324075.1	Purpureocillium lilacinum acetate--CoA ligase (VFPFJ_07000), partial mRNA	K01895	acetyl-CoA synthetase	ko01200//ko00010//ko00620//ko00640//ko00720//ko00680	Carbon metabolism//Glycolysis / Gluconeogenesis//Pyruvate metabolism//Propanoate metabolism//Carbon fixation pathways in prokaryotes//Methane metabolism	P16929	Acetyl-coenzyme A synthetase OS=Neurospora crassa (strain ATCC 24698 / 74-OR23-1A / CBS 708.71 / DSM 1257 / FGSC 987) OX=367110 GN=acu-5 PE=2 SV=2	--	--	--	--	--	--	--	--	KOG1175	Acyl-CoA synthetase
Cluster-6981.0	1.32196	POE53373.1	formate dehydrogenase [Quercus suber]	XM_014706422.1	Bipolaris victoriae FI3 hypothetical protein partial mRNA	K00122	formate dehydrogenase	ko01200//ko00630//ko00680	Carbon metabolism//Glyoxylate and dicarboxylate metabolism//Methane metabolism	Q03134	Formate dehydrogenase OS=Emericella nidulans (strain FGSC A4 / ATCC 38163 / CBS 112.46 / NRRL 194 / M139) OX=227321 GN=aciA PE=2 SV=3	PF02826//PF00389	D-isomer//D-isomer	GO:0008152//GO:0055114	metabolic process//oxidation-reduction process	GO:0050662//GO:0016614//GO:0016616//GO:0097159//GO:1901265//GO:0000166//GO:0036094//GO:0003824//GO:0048037//GO:0005488//GO:0051287//GO:1901363//GO:0016491	coenzyme binding//oxidoreductase activity, acting on CH-OH group of donors//oxidoreductase activity, acting on the CH-OH group of donors, NAD or NADP as acceptor//organic cyclic compound binding//nucleoside phosphate binding//nucleotide binding//small molecule binding//catalytic activity//cofactor binding//binding//NAD binding//heterocyclic compound binding//oxidoreductase activity	--	--	KOG0069	Glyoxylate/hydroxypyruvate reductase (D-isomer-specific 2-hydroxy acid dehydrogenase superfamily)
Cluster-6981.1	2.50731	POE53373.1	formate dehydrogenase [Quercus suber]	XM_018525579.1	Alternaria alternata formate dehydrogenase mRNA	K00122	formate dehydrogenase	ko01200//ko00630//ko00680	Carbon metabolism//Glyoxylate and dicarboxylate metabolism//Methane metabolism	Q03134	Formate dehydrogenase OS=Emericella nidulans (strain FGSC A4 / ATCC 38163 / CBS 112.46 / NRRL 194 / M139) OX=227321 GN=aciA PE=2 SV=3	PF02826//PF00389	D-isomer//D-isomer	GO:0008152//GO:0055114	metabolic process//oxidation-reduction process	GO:0050662//GO:0016614//GO:0016616//GO:0097159//GO:1901265//GO:0000166//GO:0036094//GO:0003824//GO:0048037//GO:0005488//GO:0051287//GO:1901363//GO:0016491	coenzyme binding//oxidoreductase activity, acting on CH-OH group of donors//oxidoreductase activity, acting on the CH-OH group of donors, NAD or NADP as acceptor//organic cyclic compound binding//nucleoside phosphate binding//nucleotide binding//small molecule binding//catalytic activity//cofactor binding//binding//NAD binding//heterocyclic compound binding//oxidoreductase activity	--	--	KOG0069	Glyoxylate/hydroxypyruvate reductase (D-isomer-specific 2-hydroxy acid dehydrogenase superfamily)
Cluster-7655.0	1.2499	XP_023896089.1	triosephosphate isomerase-like [Quercus suber]	XM_003840122.1	Leptosphaeria maculans JN3 hypothetical protein (LEMA_P109560.1), partial mRNA	K01803	triosephosphate isomerase (TIM)	ko01200//ko01230//ko00010//ko00051//ko00562//ko00710	Carbon metabolism//Biosynthesis of amino acids//Glycolysis / Gluconeogenesis//Fructose and mannose metabolism//Inositol phosphate metabolism//Carbon fixation in photosynthetic organisms	Q96VN5	Triosephosphate isomerase OS=Paracoccidioides lutzii (strain ATCC MYA-826 / Pb01) OX=502779 GN=TPI1 PE=1 SV=3	--	--	--	--	--	--	--	--	KOG1643	Triosephosphate isomerase
Cluster-1832.0	0.477048	POE82741.1	enolase [Quercus suber]	XM_018809003.1	Trichoderma gamsii phosphopyruvate hydratase (TGAM01_08853), partial mRNA	K01689	enolase	ko01200//ko01230//ko00010//ko00680//ko03018//ko04066	Carbon metabolism//Biosynthesis of amino acids//Glycolysis / Gluconeogenesis//Methane metabolism//RNA degradation//HIF-1 signaling pathway	Q76KF9	Enolase OS=Penicillium chrysogenum OX=5076 GN=enoA PE=2 SV=1	PF03952	Enolase, N-terminal domain	--	--	--	--	--	--	KOG2670	Enolase
Cluster-1772.0	0.34048	XP_023874587.1	putative enoyl reductase C646.07c [Quercus suber]	FO906557.1	Leptosphaeria maculans brassicae wa74_scaffold00529 complete sequence	K10258	very-long-chain enoyl-CoA reductase	ko01212//ko00062//ko01040	Fatty acid metabolism//Fatty acid elongation//Biosynthesis of unsaturated fatty acids	Q55C17	Very-long-chain enoyl-CoA reductase OS=Dictyostelium discoideum OX=44689 GN=gpsn2 PE=3 SV=1	PF02544	3-oxo-5-alpha-steroid	GO:0006629//GO:0008152//GO:0044238//GO:0071704	lipid metabolic process//metabolic process//primary metabolic process//organic substance metabolic process	GO:0003824//GO:0016491//GO:0016627	catalytic activity//oxidoreductase activity//oxidoreductase activity, acting on the CH-CH group of donors	GO:0031224//GO:0005737//GO:0016020//GO:0044464//GO:0005623//GO:0005622//GO:0044424//GO:0044425//GO:0016021	intrinsic component of membrane//cytoplasm//membrane//cell part//cell//intracellular//intracellular part//membrane part//integral component of membrane	KOG1639	Steroid reductase required for elongation of the very long chain fatty acids
Cluster-14509.0	1.58761	XP_023870752.1	acyl-CoA desaturase-like [Quercus suber] >gi|1336356726|gb|POE87893.1| acyl-coa desaturase [Quercus suber]	FO905887.1	Leptosphaeria biglobosa Thlaspii ibcn65_scaffold00014 complete sequence	K00507	stearoyl-CoA desaturase (Delta-9 desaturase)	ko01212//ko01040//ko03320	Fatty acid metabolism//Biosynthesis of unsaturated fatty acids//PPAR signaling pathway	Q12618	Acyl-CoA desaturase OS=Ajellomyces capsulatus OX=5037 GN=OLE1 PE=1 SV=1	--	--	--	--	--	--	--	--	KOG1600	Fatty acid desaturase
Cluster-8743.0	0.793792	POE46870.1	d-galacturonate reductase [Quercus suber]	XM_003836842.1	Leptosphaeria maculans JN3 similar to aldo-keto reductase (LEMA_P044260.1), partial mRNA	K00002	alcohol dehydrogenase (NADP+)	ko01220//ko00010//ko00561//ko00930	Degradation of aromatic compounds//Glycolysis / Gluconeogenesis//Glycerolipid metabolism//Caprolactam degradation	Q3ZFI7	D-galacturonate reductase OS=Hypocrea jecorina OX=51453 GN=gar1 PE=1 SV=1	PF00248	Aldo/keto	--	--	--	--	--	--	KOG1577	Aldo/keto reductase family proteins
Cluster-5915.0	0.608779	XP_023928648.1	tryptophan synthase-like [Quercus suber] >gi|1336360192|gb|POE90674.1| tryptophan synthase [Quercus suber]	FO906370.1	Leptosphaeria maculans brassicae wa74_scaffold00716 complete sequence	K01696	tryptophan synthase beta chain	ko01230//ko00260//ko00400	Biosynthesis of amino acids//Glycine, serine and threonine metabolism//Phenylalanine, tyrosine and tryptophan biosynthesis	P13228	Tryptophan synthase OS=Neurospora crassa (strain ATCC 24698 / 74-OR23-1A / CBS 708.71 / DSM 1257 / FGSC 987) OX=367110 GN=trp-3 PE=1 SV=1	--	--	--	--	--	--	--	--	KOG1395	Tryptophan synthase beta chain
Cluster-17622.1	0.41054	XP_023929174.1	eukaryotic translation initiation factor eIF-1-like [Quercus suber] >gi|1344040724|ref|XP_023907782.1| eukaryotic translation initiation factor eIF-1-like [Quercus suber]	FO905628.1	Leptosphaeria biglobosa brassicae b35_scaffold00036 complete sequence	K03113	translation initiation factor 1	ko03013	RNA transport	Q755R1	Protein translation factor SUI1 OS=Ashbya gossypii (strain ATCC 10895 / CBS 109.51 / FGSC 9923 / NRRL Y-1056) OX=284811 GN=SUI1A PE=3 SV=1	--	--	--	--	--	--	--	--	KOG1770	Translation initiation factor 1 (eIF-1/SUI1)
Cluster-7730.0	4.32883	POF17373.1	elongation factor 1-alpha [Quercus suber]	XM_018536149.1	Alternaria alternata elongation factor-1a mRNA	K03231	elongation factor 1-alpha	ko03013	RNA transport	Q00251	Elongation factor 1-alpha OS=Aureobasidium pullulans OX=5580 GN=TEF1 PE=3 SV=1	PF03144//PF00009//PF03143	Elongation//Elongation//Elongation	--	--	GO:0016787//GO:0035639//GO:0019001//GO:0003924//GO:0017111//GO:0036094//GO:0003824//GO:0005488//GO:0000166//GO:1901363//GO:1901265//GO:0001882//GO:0043168//GO:0016818//GO:0032561//GO:0097367//GO:0097159//GO:0016817//GO:0043167//GO:0016462//GO:0001883//GO:0032549//GO:0032555//GO:0017076//GO:0032550//GO:0032553//GO:0005525	hydrolase activity//purine ribonucleoside triphosphate binding//guanyl nucleotide binding//GTPase activity//nucleoside-triphosphatase activity//small molecule binding//catalytic activity//binding//nucleotide binding//heterocyclic compound binding//nucleoside phosphate binding//nucleoside binding//anion binding//hydrolase activity, acting on acid anhydrides, in phosphorus-containing anhydrides//gu…	--	--	KOG0052	Translation elongation factor EF-1 alpha/Tu
Cluster-19029.0	0.340157	POE66194.1	peptidyl-prolyl cis-trans isomerase-like 1 [Quercus suber]	FO905891.1	Leptosphaeria biglobosa Thlaspii ibcn65_scaffold00010 complete sequence	K12733	peptidyl-prolyl cis-trans isomerase-like 1	ko03040	Spliceosome	Q8X191	Peptidyl-prolyl cis-trans isomerase-like 1 OS=Aspergillus niger OX=5061 GN=cypC PE=3 SV=1	PF00160	Cyclophilin	GO:0044238//GO:0009987//GO:0006464//GO:0043412//GO:0006807//GO:0044237//GO:0008152//GO:0043170//GO:0044267//GO:0000413//GO:1901564//GO:0018208//GO:0044260//GO:0019538//GO:0018193//GO:0071704//GO:0036211	primary metabolic process//cellular process//cellular protein modification process//macromolecule modification//nitrogen compound metabolic process//cellular metabolic process//metabolic process//macromolecule metabolic process//cellular protein metabolic process//protein peptidyl-prolyl isomerization//organonitrogen compound metabolic process//peptidyl-proline modification//cellular macromolecul…	GO:0140096//GO:0003824//GO:0016853//GO:0016859//GO:0003755	catalytic activity, acting on a protein//catalytic activity//isomerase activity//cis-trans isomerase activity//peptidyl-prolyl cis-trans isomerase activity	--	--	KOG0881	Cyclophilin type peptidyl-prolyl cis-trans isomerase
Cluster-19092.0	0.423822	XP_013893567.1	putative small nuclear ribonucleoprotein F [Monoraphidium neglectum] >gi|761961074|gb|KIY94547.1| putative small nuclear ribonucleoprotein F [Monoraphidium neglectum]	FO905863.1	Leptosphaeria biglobosa Thlaspii ibcn65_scaffold00038 complete sequence	K11098	small nuclear ribonucleoprotein F	ko03040	Spliceosome	Q9P5Z8	Probable small nuclear ribonucleoprotein F OS=Neurospora crassa (strain ATCC 24698 / 74-OR23-1A / CBS 708.71 / DSM 1257 / FGSC 987) OX=367110 GN=B2O8.190 PE=3 SV=1	--	--	--	--	--	--	--	--	KOG3482	Small nuclear ribonucleoprotein (snRNP) SMF
Cluster-16080.1	0.723771	XP_023917724.1	26S proteasome regulatory subunit 8 homolog [Quercus suber] >gi|1336377609|gb|POF04168.1| 26s protease regulatory subunit 8 [Quercus suber]	FO905897.1	Leptosphaeria biglobosa Thlaspii ibcn65_scaffold00004 complete sequence	K03066	26S proteasome regulatory subunit T6	ko03050	Proteasome	Q01939	26S proteasome regulatory subunit 8 homolog OS=Saccharomyces cerevisiae (strain ATCC 204508 / S288c) OX=559292 GN=RPT6 PE=1 SV=4	PF00004//PF07724	ATPase family associated with various cellular activities (AAA)//AAA domain (Cdc48 subfamily)	--	--	GO:0035639//GO:0008144//GO:0036094//GO:0005488//GO:0000166//GO:1901363//GO:1901265//GO:0043168//GO:0030554//GO:0097367//GO:0097159//GO:0043167//GO:0032559//GO:0032553//GO:0032555//GO:0017076//GO:0005524	purine ribonucleoside triphosphate binding//drug binding//small molecule binding//binding//nucleotide binding//heterocyclic compound binding//nucleoside phosphate binding//anion binding//adenyl nucleotide binding//carbohydrate derivative binding//organic cyclic compound binding//ion binding//adenyl ribonucleotide binding//ribonucleotide binding//purine ribonucleotide binding//purine nucleotide bi…	--	--	KOG0728	26S proteasome regulatory complex, ATPase RPT6
Cluster-1175.0	0.546931	POE87000.1	small copii coat gtpase sar1 [Quercus suber]	XM_003836340.1	Leptosphaeria maculans JN3 similar to GTP-binding protein sar1 (LEMA_P039240.1), partial mRNA	K07953	GTP-binding protein SAR1	ko04141	Protein processing in endoplasmic reticulum	Q2HA55	Small COPII coat GTPase SAR1 OS=Chaetomium globosum (strain ATCC 6205 / CBS 148.51 / DSM 1962 / NBRC 6347 / NRRL 1970) OX=306901 GN=SAR1 PE=3 SV=2	--	--	--	--	--	--	--	--	KOG0077	Vesicle coat complex COPII, GTPase subunit SAR1
GO-BP
Cluster-10971.0	1.80432	POE72148.1	atp synthase subunit f, mitochondrial [Quercus suber]	XM_003837122.1	Leptosphaeria maculans JN3 similar to mitochondrial F1F0 ATP synthase subunit F (LEMA_P034040.1), partial mRNA	--	--	--	--	Q06405	ATP synthase subunit f, mitochondrial OS=Saccharomyces cerevisiae (strain ATCC 204508 / S288c) OX=559292 GN=ATP17 PE=1 SV=1	PF10791	Mitochondrial F1-F0 ATP synthase subunit F of fungi	GO:1902600//GO:0009167//GO:0034641//GO:0009165//GO:0044281//GO:0009161//GO:0009123//GO:1901362//GO:0009127//GO:0009168//GO:0006139//GO:0009199//GO:0015672//GO:0009206//GO:0009205//GO:0009201//GO:0046034//GO:0009987//GO:0006725//GO:0055085//GO:0055086//GO:0046483//GO:1901564//GO:1901566//GO:0044249//GO:1901137//GO:1901135//GO:0006163//GO:0006164//GO:0006812//GO:0017144//GO:0009124//GO:0034220//GO:…	proton transmembrane transport//purine ribonucleoside monophosphate metabolic process//cellular nitrogen compound metabolic process//nucleotide biosynthetic process//small molecule metabolic process//ribonucleoside monophosphate metabolic process//nucleoside monophosphate metabolic process//organic cyclic compound biosynthetic process//purine nucleoside monophosphate biosynthetic process//purine …	--	--	GO:0031975//GO:0098800//GO:0005737//GO:0045263//GO:0031090//GO:0016020//GO:0005739//GO:0044455//GO:0031967//GO:0031966//GO:0032991//GO:0043231//GO:0044464//GO:0045259//GO:0005623//GO:0005622//GO:0005743//GO:0005740//GO:0044429//GO:0044424//GO:0044425//GO:0044422//GO:0043229//GO:0043227//GO:0043226//GO:0098798//GO:0005753//GO:0000276//GO:0044446//GO:0098796//GO:0044444//GO:0019866//GO:0016469//GO:…	envelope//inner mitochondrial membrane protein complex//cytoplasm//proton-transporting ATP synthase complex, coupling factor F(o)//organelle membrane//membrane//mitochondrion//mitochondrial membrane part//organelle envelope//mitochondrial membrane//protein-containing complex//intracellular membrane-bounded organelle//cell part//proton-transporting ATP synthase complex//cell//intracellular//mitoch…	--	--
Cluster-17209.0	0.559248	POE93603.1	proteasome subunit beta type-5 [Quercus suber]	XM_003845300.1	Leptosphaeria maculans JN3 similar to proteasome subunit beta type-5 (LEMA_P006560.1), partial mRNA	K02737	20S proteasome subunit beta 5	ko03050	Proteasome	P30656	Proteasome subunit beta type-5 OS=Saccharomyces cerevisiae (strain ATCC 204508 / S288c) OX=559292 GN=PRE2 PE=1 SV=3	PF00227	Proteasome subunit	GO:1901564//GO:0044248//GO:0006807//GO:0044237//GO:0043170//GO:0044267//GO:1901575//GO:0044265//GO:0044260//GO:0071704//GO:0006508//GO:0051603//GO:0009987//GO:0030163//GO:0008152//GO:0044257//GO:0009056//GO:0009057//GO:0044238//GO:1901565//GO:0019538	organonitrogen compound metabolic process//cellular catabolic process//nitrogen compound metabolic process//cellular metabolic process//macromolecule metabolic process//cellular protein metabolic process//organic substance catabolic process//cellular macromolecule catabolic process//cellular macromolecule metabolic process//organic substance metabolic process//proteolysis//proteolysis involved in…	GO:0004175//GO:0008233//GO:0070003//GO:0016787//GO:0140096//GO:0003824//GO:0004298//GO:0070011	endopeptidase activity//peptidase activity//threonine-type peptidase activity//hydrolase activity//catalytic activity, acting on a protein//catalytic activity//threonine-type endopeptidase activity//peptidase activity, acting on L-amino acid peptides	GO:0005839//GO:1902494//GO:1905368//GO:1905369//GO:0000502//GO:0032991//GO:0044464//GO:0005623//GO:0005622//GO:0044424	proteasome core complex//catalytic complex//peptidase complex//endopeptidase complex//proteasome complex//protein-containing complex//cell part//cell//intracellular//intracellular part	KOG0175	20S proteasome, regulatory subunit beta type PSMB5/PSMB8/PRE2
Cluster-11615.0	0.476235	XP_015871580.1	uncharacterized protein LOC107408685 [Ziziphus jujuba]	FO906189.1	Leptosphaeria maculans brassicae wa74_scaffold00897 complete sequence	--	--	--	--	Q00922	Alcohol oxidase OS=Candida boidinii OX=5477 GN=AOD1 PE=1 SV=1	PF05199	GMC	GO:0055114//GO:0008152	oxidation-reduction process//metabolic process	GO:0003824//GO:0016614//GO:0016491	catalytic activity//oxidoreductase activity, acting on CH-OH group of donors//oxidoreductase activity	--	--	--	--
Cluster-3379.0	0.636067	XP_023899377.1	dehydrogenase mpl7-like [Quercus suber] >gi|1336310895|gb|POE52052.1| oxygen-dependent choline dehydrogenase [Quercus suber]	FO906015.1	Leptosphaeria maculans lepidii ibcn84_scaffold00009 complete sequence	--	--	--	--	P13006	Glucose oxidase OS=Aspergillus niger OX=5061 GN=gox PE=1 SV=1	PF05199	GMC oxidoreductase	GO:0055114//GO:0008152	oxidation-reduction process//metabolic process	GO:0003824//GO:0016614//GO:0016491	catalytic activity//oxidoreductase activity, acting on CH-OH group of donors//oxidoreductase activity	--	--	--	--
Cluster-14244.0	1.34677	POE59077.1	putative peroxiredoxin pmp20 [Quercus suber]	XM_003836502.1	Leptosphaeria maculans JN3 similar to AhpC/TSA family protein (LEMA_P040860.1), partial mRNA	--	--	--	--	O43099	Peroxiredoxin Asp f3 OS=Neosartorya fumigata (strain ATCC MYA-4609 / Af293 / CBS 101355 / FGSC A1100) OX=330879 GN=aspf3 PE=1 SV=1	PF08534//PF00578	Redoxin//AhpC/TSA	GO:0055114//GO:0008152	oxidation-reduction process//metabolic process	GO:0003824//GO:0016209//GO:0016491	catalytic activity//antioxidant activity//oxidoreductase activity	--	--	KOG0541	Alkyl hydroperoxide reductase/peroxiredoxin
Cluster-2385.0	0.491056	XP_023899244.1	probable D-xylulose reductase A [Quercus suber] >gi|1336311155|gb|POE52279.1| putative d-xylulose reductase a [Quercus suber]	XM_003841076.1	Leptosphaeria maculans JN3 hypothetical protein (LEMA_P090540.1), partial mRNA	K00008	L-iditol 2-dehydrogenase	ko00051	Fructose and mannose metabolism	A1CFY8	Probable D-xylulose reductase A OS=Aspergillus clavatus (strain ATCC 1007 / CBS 513.65 / DSM 816 / NCTC 3887 / NRRL 1) OX=344612 GN=xdhA PE=3 SV=2	PF08240	Alcohol	GO:0055114//GO:0008152	oxidation-reduction process//metabolic process	--	--	--	--	KOG0024	Sorbitol dehydrogenase
Cluster-9043.0	2.14799	--	--	XM_003841865.1	Leptosphaeria maculans JN3 hypothetical protein (LEMA_P098430.1), partial mRNA	--	--	--	--	P05747	60S ribosomal protein L29 OS=Saccharomyces cerevisiae (strain ATCC 204508 / S288c) OX=559292 GN=RPL29 PE=1 SV=3	PF01779	Ribosomal L29e protein family	GO:0044238//GO:0044249//GO:0034645//GO:1901576//GO:0044260//GO:0043043//GO:0071704//GO:0010467//GO:0044267//GO:0009987//GO:0009058//GO:0009059//GO:0008152//GO:1901564//GO:0043604//GO:0044271//GO:1901566//GO:0019538//GO:0034641//GO:0044237//GO:0043170//GO:0006807//GO:0043603//GO:0006518//GO:0006412	primary metabolic process//cellular biosynthetic process//cellular macromolecule biosynthetic process//organic substance biosynthetic process//cellular macromolecule metabolic process//peptide biosynthetic process//organic substance metabolic process//gene expression//cellular protein metabolic process//cellular process//biosynthetic process//macromolecule biosynthetic process//metabolic process/…	GO:0005198//GO:0003735	structural molecule activity//structural constituent of ribosome	GO:1990904//GO:0043232//GO:0043229//GO:0043228//GO:0005623//GO:0005622//GO:0043226//GO:0005737//GO:0032991//GO:0005840//GO:0044464//GO:0044444//GO:0044424	ribonucleoprotein complex//intracellular non-membrane-bounded organelle//intracellular organelle//non-membrane-bounded organelle//cell//intracellular//organelle//cytoplasm//protein-containing complex//ribosome//cell part//cytoplasmic part//intracellular part	KOG3504	60S ribosomal protein L29
Cluster-2731.0	0.479208	XP_023901704.1	transcriptional activator protein acu-15-like [Quercus suber]	FO905644.1	Leptosphaeria biglobosa brassicae b35_scaffold00020 complete sequence	--	--	--	--	P87000	Transcriptional activator protein acu-15 OS=Neurospora crassa (strain ATCC 24698 / 74-OR23-1A / CBS 708.71 / DSM 1257 / FGSC 987) OX=367110 GN=acu-15 PE=1 SV=2	PF00172	Fungal Zn(2)-Cys(6) binuclear cluster domain	GO:0032774//GO:0019222//GO:0044249//GO:0034641//GO:0034645//GO:1901362//GO:1901360//GO:0080090//GO:0006139//GO:0060255//GO:0009987//GO:0006725//GO:1903506//GO:2001141//GO:0046483//GO:0051252//GO:0019438//GO:0031326//GO:0031323//GO:0090304//GO:0006807//GO:0043170//GO:0050789//GO:0097659//GO:1901576//GO:0044260//GO:2000112//GO:0071704//GO:0010467//GO:0065007//GO:0010468//GO:0018130//GO:0019219//GO:…	RNA biosynthetic process//regulation of metabolic process//cellular biosynthetic process//cellular nitrogen compound metabolic process//cellular macromolecule biosynthetic process//organic cyclic compound biosynthetic process//organic cyclic compound metabolic process//regulation of primary metabolic process//nucleobase-containing compound metabolic process//regulation of macromolecule metabolic …	GO:0008270//GO:0043167//GO:0046872//GO:0140110//GO:0005488//GO:0000981//GO:0043169//GO:0046914//GO:0003700	zinc ion binding//ion binding//metal ion binding//transcription regulator activity//binding//DNA-binding transcription factor activity, RNA polymerase II-specific//cation binding//transition metal ion binding//DNA-binding transcription factor activity	GO:0005634//GO:0043231//GO:0044464//GO:0005623//GO:0005622//GO:0044424//GO:0043229//GO:0043227//GO:0043226	nucleus//intracellular membrane-bounded organelle//cell part//cell//intracellular//intracellular part//intracellular organelle//membrane-bounded organelle//organelle	--	--
Cluster-5728.0	0.708891	POE65371.1	e3 ubiquitin-protein ligase ubr1 [Quercus suber]	XM_001932379.1	Pyrenophora tritici-repentis Pt-1C-BFP hypothetical protein, mRNA	--	--	--	--	O74433	Cytochrome b-c1 complex subunit 9 OS=Schizosaccharomyces pombe (strain 972 / ATCC 24843) OX=284812 GN=qcr9 PE=3 SV=2	PF05365	Ubiquinol-cytochrome C reductase, UQCRX/QCR9 like	GO:0016310//GO:0009167//GO:0034641//GO:0044281//GO:0009161//GO:0009123//GO:0009126//GO:0009259//GO:1901360//GO:0006139//GO:0071704//GO:0009199//GO:0022900//GO:0055086//GO:0022904//GO:0009205//GO:0046034//GO:0009987//GO:0006725//GO:0055114//GO:0046483//GO:1901564//GO:1901135//GO:0006122//GO:0006163//GO:0017144//GO:0009141//GO:0009144//GO:0006807//GO:0044237//GO:0072521//GO:0006091//GO:0006796//GO:…	phosphorylation//purine ribonucleoside monophosphate metabolic process//cellular nitrogen compound metabolic process//small molecule metabolic process//ribonucleoside monophosphate metabolic process//nucleoside monophosphate metabolic process//purine nucleoside monophosphate metabolic process//ribonucleotide metabolic process//organic cyclic compound metabolic process//nucleobase-containing compo…	--	--	GO:0031975//GO:0005737//GO:0031090//GO:0016020//GO:0005739//GO:0044455//GO:1902494//GO:0031967//GO:0031966//GO:1990204//GO:0043231//GO:0019866//GO:0005623//GO:0005622//GO:0005743//GO:0005740//GO:0005746//GO:0044429//GO:0044424//GO:0044425//GO:0070469//GO:0044422//GO:0043229//GO:0043227//GO:0043226//GO:0098803//GO:0070069//GO:0098800//GO:0005750//GO:0044464//GO:0032991//GO:0045275//GO:0044446//GO:…	envelope//cytoplasm//organelle membrane//membrane//mitochondrion//mitochondrial membrane part//catalytic complex//organelle envelope//mitochondrial membrane//oxidoreductase complex//intracellular membrane-bounded organelle//organelle inner membrane//cell//intracellular//mitochondrial inner membrane//mitochondrial envelope//mitochondrial respiratory chain//mitochondrial part//intracellular part//m…	KOG3494	Ubiquinol cytochrome c oxidoreductase, subunit QCR9
Cluster-19525.0	2.50218	XP_023886042.1	superoxide dismutase [Cu-Zn] [Quercus suber] >gi|1336400379|gb|POF22227.1| superoxide dismutase [cu-zn] [Quercus suber]	XM_003839472.1	Leptosphaeria maculans JN3 similar to superoxide dismutase (LEMA_P031930.1), partial mRNA	K04565	superoxide dismutase, Cu-Zn family	ko04146	Peroxisome	P85978	Superoxide dismutase [Cu-Zn] OS=Aspergillus niger OX=5061 GN=sodC PE=1 SV=2	PF00080	Copper/zinc	GO:0009987//GO:0072593//GO:0006801//GO:0044237//GO:0008152	cellular process//reactive oxygen species metabolic process//superoxide metabolic process//cellular metabolic process//metabolic process	GO:0043169//GO:0043167//GO:0046872//GO:0005488	cation binding//ion binding//metal ion binding//binding	--	--	KOG0441	Cu2+/Zn2+ superoxide dismutase SOD1
Cluster-4741.0	3.12717	XP_023883590.1	dehydrogenase mpl7-like [Quercus suber] >gi|1336335470|gb|POE71338.1| putative gmc-type oxidoreductase [Quercus suber]	XM_003837670.1	Leptosphaeria maculans JN3 similar to alcohol oxidase (LEMA_P122530.1), partial mRNA	--	--	--	--	F2QY27	Alcohol oxidase 1 OS=Komagataella phaffii (strain ATCC 76273 / CBS 7435 / CECT 11047 / NRRL Y-11430 / Wegner 21-1) OX=981350 GN=AOX1 PE=1 SV=1	PF00732//PF05199	GMC//GMC	GO:0008152//GO:0055114	metabolic process//oxidation-reduction process	GO:0036094//GO:0003824//GO:0048037//GO:0005488//GO:0000166//GO:1901363//GO:0016491//GO:0043168//GO:0050662//GO:0050660//GO:0016614//GO:0097159//GO:0043167//GO:1901265	small molecule binding//catalytic activity//cofactor binding//binding//nucleotide binding//heterocyclic compound binding//oxidoreductase activity//anion binding//coenzyme binding//flavin adenine dinucleotide binding//oxidoreductase activity, acting on CH-OH group of donors//organic cyclic compound binding//ion binding//nucleoside phosphate binding	--	--	--	--
Cluster-880.0	0.579077	XP_023901538.1	NADH-ubiquinone oxidoreductase 49 kDa subunit, mitochondrial-like [Quercus suber]	XM_018525884.1	Alternaria alternata NADH dehydrogenase I, D subunit mRNA	K03935	NADH dehydrogenase (ubiquinone) Fe-S protein 2	ko00190	Oxidative phosphorylation	P22142	NADH-ubiquinone oxidoreductase 49 kDa subunit, mitochondrial OS=Neurospora crassa (strain ATCC 24698 / 74-OR23-1A / CBS 708.71 / DSM 1257 / FGSC 987) OX=367110 GN=nuo-49 PE=1 SV=2	PF00346	Respiratory-chain NADH dehydrogenase, 49 Kd subunit	GO:0008152//GO:0055114	metabolic process//oxidation-reduction process	GO:0005488//GO:0050662//GO:0097159//GO:1901265//GO:0000166//GO:0036094//GO:0003824//GO:0048037//GO:0016651//GO:0051287//GO:0048038//GO:1901363//GO:0016491	binding//coenzyme binding//organic cyclic compound binding//nucleoside phosphate binding//nucleotide binding//small molecule binding//catalytic activity//cofactor binding//oxidoreductase activity, acting on NAD(P)H//NAD binding//quinone binding//heterocyclic compound binding//oxidoreductase activity	--	--	KOG2870	NADH:ubiquinone oxidoreductase, NDUFS2/49 kDa subunit
Cluster-6981.1	2.50731	POE53373.1	formate dehydrogenase [Quercus suber]	XM_018525579.1	Alternaria alternata formate dehydrogenase mRNA	K00122	formate dehydrogenase	ko01200//ko00630//ko00680	Carbon metabolism//Glyoxylate and dicarboxylate metabolism//Methane metabolism	Q03134	Formate dehydrogenase OS=Emericella nidulans (strain FGSC A4 / ATCC 38163 / CBS 112.46 / NRRL 194 / M139) OX=227321 GN=aciA PE=2 SV=3	PF02826//PF00389	D-isomer//D-isomer	GO:0008152//GO:0055114	metabolic process//oxidation-reduction process	GO:0050662//GO:0016614//GO:0016616//GO:0097159//GO:1901265//GO:0000166//GO:0036094//GO:0003824//GO:0048037//GO:0005488//GO:0051287//GO:1901363//GO:0016491	coenzyme binding//oxidoreductase activity, acting on CH-OH group of donors//oxidoreductase activity, acting on the CH-OH group of donors, NAD or NADP as acceptor//organic cyclic compound binding//nucleoside phosphate binding//nucleotide binding//small molecule binding//catalytic activity//cofactor binding//binding//NAD binding//heterocyclic compound binding//oxidoreductase activity	--	--	KOG0069	Glyoxylate/hydroxypyruvate reductase (D-isomer-specific 2-hydroxy acid dehydrogenase superfamily)
Cluster-10921.1	0.524569	XP_023928636.1	vesicle transport v-SNARE protein vti1-like [Quercus suber]	FO905891.1	Leptosphaeria biglobosa Thlaspii ibcn65_scaffold00010 complete sequence	--	--	--	--	P78768	Vesicle transport v-SNARE protein vti1 OS=Schizosaccharomyces pombe (strain 972 / ATCC 24843) OX=284812 GN=vti1 PE=2 SV=2	PF05008	Vesicle	GO:0008104//GO:0034613//GO:0045184//GO:0015833//GO:0051649//GO:0051234//GO:0051179//GO:0051641//GO:0042886//GO:0046907//GO:0070727//GO:0006886//GO:0071705//GO:0006810//GO:0071702//GO:0015031//GO:0033036	protein localization//cellular protein localization//establishment of protein localization//peptide transport//establishment of localization in cell//establishment of localization//localization//cellular localization//amide transport//intracellular transport//cellular macromolecule localization//intracellular protein transport//nitrogen compound transport//transport//organic substance transport//…	--	--	GO:0016020	membrane	KOG1666	V-SNARE
Cluster-16391.0	0.68119	--	--	XM_003843401.1	Leptosphaeria maculans JN3 hypothetical protein (LEMA_uP075590.1), partial mRNA	--	--	--	--	--	--	PF17112	Mitochondrial	GO:0008104//GO:0015833//GO:0007005//GO:0042886//GO:0071806//GO:0070727//GO:0006605//GO:0033036//GO:0072594//GO:0017038//GO:0045184//GO:0072655//GO:0006839//GO:0030150//GO:0055085//GO:0044743//GO:0070585//GO:0033365//GO:0009987//GO:0016043//GO:0071705//GO:0065002//GO:1990542//GO:0071840//GO:0071702//GO:0034613//GO:0006626//GO:0006810//GO:0051649//GO:0051234//GO:0051179//GO:0051641//GO:0006996//GO:…	protein localization//peptide transport//mitochondrion organization//amide transport//protein transmembrane transport//cellular macromolecule localization//protein targeting//macromolecule localization//establishment of protein localization to organelle//protein import//establishment of protein localization//establishment of protein localization to mitochondrion//mitochondrial transport//protein …	--	--	GO:0031975//GO:0005737//GO:0031090//GO:0016020//GO:0005739//GO:0044455//GO:0031968//GO:0098588//GO:0031967//GO:0031966//GO:0043231//GO:0044464//GO:0019867//GO:0005623//GO:0005622//GO:0005742//GO:0005740//GO:0005741//GO:0044429//GO:0044425//GO:0044422//GO:0043229//GO:0043227//GO:0043226//GO:0098805//GO:0044424//GO:0032991//GO:0044446//GO:0098796//GO:0044444//GO:0098799//GO:0098798	envelope//cytoplasm//organelle membrane//membrane//mitochondrion//mitochondrial membrane part//organelle outer membrane//bounding membrane of organelle//organelle envelope//mitochondrial membrane//intracellular membrane-bounded organelle//cell part//outer membrane//cell//intracellular//mitochondrial outer membrane translocase complex//mitochondrial envelope//mitochondrial outer membrane//mitochon…	--	--
Cluster-8201.0	0.584552	XP_023907102.1	MFS glucose transporter mfs1-like [Quercus suber]	FO905877.1	Leptosphaeria biglobosa Thlaspii ibcn65_scaffold00024 complete sequence	--	--	--	--	Q96QE2	Proton myo-inositol cotransporter OS=Homo sapiens OX=9606 GN=SLC2A13 PE=1 SV=3	PF07690//PF00083	Major Facilitator Superfamily//Sugar (and other) transporter	GO:0006810//GO:0051179//GO:0051234//GO:0055085	transport//localization//establishment of localization//transmembrane transport	GO:0005215//GO:0022857	transporter activity//transmembrane transporter activity	GO:0016020//GO:0016021//GO:0044425//GO:0031224	membrane//integral component of membrane//membrane part//intrinsic component of membrane	KOG0254	Predicted transporter (major facilitator superfamily)
Cluster-14701.8416	1.53313	XP_023875465.1	high-affinity glucose transporter ght2-like [Quercus suber]	XM_008024057.1	Setosphaeria turcica Et28A hypothetical protein mRNA	--	--	--	--	Q9P3U6	High-affinity glucose transporter ght1 OS=Schizosaccharomyces pombe (strain 972 / ATCC 24843) OX=284812 GN=ght1 PE=1 SV=1	PF07690//PF00083	Major//Sugar	GO:0006810//GO:0051179//GO:0051234//GO:0055085	transport//localization//establishment of localization//transmembrane transport	GO:0005215//GO:0022857	transporter activity//transmembrane transporter activity	GO:0016020//GO:0016021//GO:0044425//GO:0031224	membrane//integral component of membrane//membrane part//intrinsic component of membrane	--	--
Cluster-11948.0	2.50284	POE77724.1	opsin-1 [Quercus suber]	XM_003838526.1	Leptosphaeria maculans JN3 similar to opsin-1 (LEMA_P115100.1), partial mRNA	--	--	--	--	Q9UW81	Opsin-1 OS=Neurospora crassa (strain ATCC 24698 / 74-OR23-1A / CBS 708.71 / DSM 1257 / FGSC 987) OX=367110 GN=nop-1 PE=1 SV=1	PF01036	Bacteriorhodopsin-like	GO:0006810//GO:0006811//GO:0051234//GO:0051179	transport//ion transport//establishment of localization//localization	GO:0015318//GO:0005215//GO:0005216//GO:0015075//GO:0022857//GO:0015267//GO:0022838//GO:0022803	inorganic molecular entity transmembrane transporter activity//transporter activity//ion channel activity//ion transmembrane transporter activity//transmembrane transporter activity//channel activity//substrate-specific channel activity//passive transmembrane transporter activity	GO:0016020	membrane	--	--
GO-MF
Cluster-15519.0	2.932	AFJ92644.1	ABH-like cyclophilin [Eschscholzia californica]	KT963809.1	Leptosphaeria biglobosa isolate BLINKA (LbB10/12) peptidyl-prolyl cis-trans isomerase mRNA, complete cds >gi|1012430786|gb|KT963810.1| Leptosphaeria biglobosa isolate BLINKA (LbB18/12) peptidyl-prolyl cis-trans isomerase mRNA, complete cds >gi|1012430788|gb|KT963811.1| Leptosphaeria biglobosa isolate BLINKA (LbB8/12) peptidyl-prolyl cis-trans isomerase mRNA, complete cds >gi|1012430790|gb|KT96381…	K01802	peptidylprolyl isomerase	--	--	Q9SKQ0	Peptidyl-prolyl cis-trans isomerase CYP19-2 OS=Arabidopsis thaliana OX=3702 GN=CYP19-2 PE=2 SV=1	PF00160	Cyclophilin	GO:0044238//GO:0009987//GO:0006464//GO:0043412//GO:0006807//GO:0044237//GO:0008152//GO:0043170//GO:0044267//GO:0000413//GO:1901564//GO:0018208//GO:0044260//GO:0019538//GO:0018193//GO:0071704//GO:0036211	primary metabolic process//cellular process//cellular protein modification process//macromolecule modification//nitrogen compound metabolic process//cellular metabolic process//metabolic process//macromolecule metabolic process//cellular protein metabolic process//protein peptidyl-prolyl isomerization//organonitrogen compound metabolic process//peptidyl-proline modification//cellular macromolecul…	GO:0140096//GO:0003824//GO:0016853//GO:0016859//GO:0003755	catalytic activity, acting on a protein//catalytic activity//isomerase activity//cis-trans isomerase activity//peptidyl-prolyl cis-trans isomerase activity	--	--	KOG0865	Cyclophilin type peptidyl-prolyl cis-trans isomerase
Cluster-20015.0	1.33826	POE89980.1	40s ribosomal protein s4 [Quercus suber]	XM_001790880.1	Parastagonospora nodorum SN15 hypothetical protein (SNOG_00241), partial mRNA	K02987	small subunit ribosomal protein S4e	ko03010	Ribosome	O59950	40S ribosomal protein S4 OS=Yarrowia lipolytica (strain CLIB 122 / E 150) OX=284591 GN=RPS4 PE=2 SV=1	PF16121//PF01479//PF00900//PF08071	40S ribosomal protein S4 C-terminus//S4 domain//Ribosomal family S4e//RS4NT (NUC023) domain	--	--	GO:0097159//GO:0003723//GO:1901363//GO:0003676//GO:0005488	organic cyclic compound binding//RNA binding//heterocyclic compound binding//nucleic acid binding//binding	--	--	KOG0378	40S ribosomal protein S4
Cluster-10960.0	1.07745	XP_023890917.1	40S ribosomal protein S9 [Quercus suber]	XM_014228480.1	Bipolaris maydis ATCC 48331 hypothetical protein partial mRNA	K02997	small subunit ribosomal protein S9e	ko03010	Ribosome	P52810	40S ribosomal protein S9 OS=Podospora anserina OX=5145 GN=RPS9 PE=3 SV=1	PF00163//PF01479	Ribosomal protein S4/S9 N-terminal domain//S4 domain	--	--	GO:0097159//GO:0003723//GO:0003676//GO:0019843//GO:1901363//GO:0005488	organic cyclic compound binding//RNA binding//nucleic acid binding//rRNA binding//heterocyclic compound binding//binding	GO:0044464//GO:0005623//GO:0005622	cell part//cell//intracellular	KOG3301	Ribosomal protein S4
Cluster-19525.0	2.50218	XP_023886042.1	superoxide dismutase [Cu-Zn] [Quercus suber] >gi|1336400379|gb|POF22227.1| superoxide dismutase [cu-zn] [Quercus suber]	XM_003839472.1	Leptosphaeria maculans JN3 similar to superoxide dismutase (LEMA_P031930.1), partial mRNA	K04565	superoxide dismutase, Cu-Zn family	ko04146	Peroxisome	P85978	Superoxide dismutase [Cu-Zn] OS=Aspergillus niger OX=5061 GN=sodC PE=1 SV=2	PF00080	Copper/zinc	GO:0009987//GO:0072593//GO:0006801//GO:0044237//GO:0008152	cellular process//reactive oxygen species metabolic process//superoxide metabolic process//cellular metabolic process//metabolic process	GO:0043169//GO:0043167//GO:0046872//GO:0005488	cation binding//ion binding//metal ion binding//binding	--	--	KOG0441	Cu2+/Zn2+ superoxide dismutase SOD1
Cluster-6390.0	0.881435	POE87954.1	putative acyl-coa-binding protein [Quercus suber]	XM_018528106.1	Alternaria alternata hypothetical protein partial mRNA	--	--	--	--	O01805	Acyl-CoA-binding protein homolog 1 OS=Caenorhabditis elegans OX=6239 GN=acbp-1 PE=3 SV=1	PF00887	Acyl CoA binding protein	--	--	GO:0043168//GO:0033218//GO:0036094//GO:0048037//GO:0005488//GO:0043167//GO:1901363//GO:1901265//GO:1901681//GO:0050662//GO:0030554//GO:0097367//GO:0097159//GO:1901567//GO:0000062//GO:0000166//GO:0032559//GO:0032555//GO:0017076//GO:0032553	anion binding//amide binding//small molecule binding//cofactor binding//binding//ion binding//heterocyclic compound binding//nucleoside phosphate binding//sulfur compound binding//coenzyme binding//adenyl nucleotide binding//carbohydrate derivative binding//organic cyclic compound binding//fatty acid derivative binding//fatty-acyl-CoA binding//nucleotide binding//adenyl ribonucleotide binding//pu…	--	--	KOG0817	Acyl-CoA-binding protein
Cluster-4741.0	3.12717	XP_023883590.1	dehydrogenase mpl7-like [Quercus suber] >gi|1336335470|gb|POE71338.1| putative gmc-type oxidoreductase [Quercus suber]	XM_003837670.1	Leptosphaeria maculans JN3 similar to alcohol oxidase (LEMA_P122530.1), partial mRNA	--	--	--	--	F2QY27	Alcohol oxidase 1 OS=Komagataella phaffii (strain ATCC 76273 / CBS 7435 / CECT 11047 / NRRL Y-11430 / Wegner 21-1) OX=981350 GN=AOX1 PE=1 SV=1	PF00732//PF05199	GMC//GMC	GO:0008152//GO:0055114	metabolic process//oxidation-reduction process	GO:0036094//GO:0003824//GO:0048037//GO:0005488//GO:0000166//GO:1901363//GO:0016491//GO:0043168//GO:0050662//GO:0050660//GO:0016614//GO:0097159//GO:0043167//GO:1901265	small molecule binding//catalytic activity//cofactor binding//binding//nucleotide binding//heterocyclic compound binding//oxidoreductase activity//anion binding//coenzyme binding//flavin adenine dinucleotide binding//oxidoreductase activity, acting on CH-OH group of donors//organic cyclic compound binding//ion binding//nucleoside phosphate binding	--	--	--	--
Cluster-2172.0	0.504793	XP_023878378.1	heat shock protein 60 [Quercus suber] >gi|1336344527|gb|POE78527.1| heat shock protein 60 [Quercus suber]	XM_018324015.1	Purpureocillium lilacinum heat shock protein 60, mitochondrial precursor (VFPFJ_06940), partial mRNA	K04077	chaperonin GroEL	ko03018	RNA degradation	P50142	Heat shock protein 60, mitochondrial OS=Ajellomyces capsulatus OX=5037 GN=HSP60 PE=3 SV=2	PF00118	TCP-1/cpn60 chaperonin family	--	--	GO:0035639//GO:0008144//GO:0036094//GO:0005488//GO:0000166//GO:1901363//GO:1901265//GO:0043168//GO:0030554//GO:0097367//GO:0097159//GO:0043167//GO:0032559//GO:0032553//GO:0032555//GO:0017076//GO:0005524	purine ribonucleoside triphosphate binding//drug binding//small molecule binding//binding//nucleotide binding//heterocyclic compound binding//nucleoside phosphate binding//anion binding//adenyl nucleotide binding//carbohydrate derivative binding//organic cyclic compound binding//ion binding//adenyl ribonucleotide binding//ribonucleotide binding//purine ribonucleotide binding//purine nucleotide bi…	--	--	KOG0356	Mitochondrial chaperonin, Cpn60/Hsp60p
Cluster-16080.1	0.723771	XP_023917724.1	26S proteasome regulatory subunit 8 homolog [Quercus suber] >gi|1336377609|gb|POF04168.1| 26s protease regulatory subunit 8 [Quercus suber]	FO905897.1	Leptosphaeria biglobosa Thlaspii ibcn65_scaffold00004 complete sequence	K03066	26S proteasome regulatory subunit T6	ko03050	Proteasome	Q01939	26S proteasome regulatory subunit 8 homolog OS=Saccharomyces cerevisiae (strain ATCC 204508 / S288c) OX=559292 GN=RPT6 PE=1 SV=4	PF00004//PF07724	ATPase family associated with various cellular activities (AAA)//AAA domain (Cdc48 subfamily)	--	--	GO:0035639//GO:0008144//GO:0036094//GO:0005488//GO:0000166//GO:1901363//GO:1901265//GO:0043168//GO:0030554//GO:0097367//GO:0097159//GO:0043167//GO:0032559//GO:0032553//GO:0032555//GO:0017076//GO:0005524	purine ribonucleoside triphosphate binding//drug binding//small molecule binding//binding//nucleotide binding//heterocyclic compound binding//nucleoside phosphate binding//anion binding//adenyl nucleotide binding//carbohydrate derivative binding//organic cyclic compound binding//ion binding//adenyl ribonucleotide binding//ribonucleotide binding//purine ribonucleotide binding//purine nucleotide bi…	--	--	KOG0728	26S proteasome regulatory complex, ATPase RPT6
Cluster-7730.0	4.32883	POF17373.1	elongation factor 1-alpha [Quercus suber]	XM_018536149.1	Alternaria alternata elongation factor-1a mRNA	K03231	elongation factor 1-alpha	ko03013	RNA transport	Q00251	Elongation factor 1-alpha OS=Aureobasidium pullulans OX=5580 GN=TEF1 PE=3 SV=1	PF03144//PF00009//PF03143	Elongation//Elongation//Elongation	--	--	GO:0016787//GO:0035639//GO:0019001//GO:0003924//GO:0017111//GO:0036094//GO:0003824//GO:0005488//GO:0000166//GO:1901363//GO:1901265//GO:0001882//GO:0043168//GO:0016818//GO:0032561//GO:0097367//GO:0097159//GO:0016817//GO:0043167//GO:0016462//GO:0001883//GO:0032549//GO:0032555//GO:0017076//GO:0032550//GO:0032553//GO:0005525	hydrolase activity//purine ribonucleoside triphosphate binding//guanyl nucleotide binding//GTPase activity//nucleoside-triphosphatase activity//small molecule binding//catalytic activity//binding//nucleotide binding//heterocyclic compound binding//nucleoside phosphate binding//nucleoside binding//anion binding//hydrolase activity, acting on acid anhydrides, in phosphorus-containing anhydrides//gu…	--	--	KOG0052	Translation elongation factor EF-1 alpha/Tu
Cluster-880.0	0.579077	XP_023901538.1	NADH-ubiquinone oxidoreductase 49 kDa subunit, mitochondrial-like [Quercus suber]	XM_018525884.1	Alternaria alternata NADH dehydrogenase I, D subunit mRNA	K03935	NADH dehydrogenase (ubiquinone) Fe-S protein 2	ko00190	Oxidative phosphorylation	P22142	NADH-ubiquinone oxidoreductase 49 kDa subunit, mitochondrial OS=Neurospora crassa (strain ATCC 24698 / 74-OR23-1A / CBS 708.71 / DSM 1257 / FGSC 987) OX=367110 GN=nuo-49 PE=1 SV=2	PF00346	Respiratory-chain NADH dehydrogenase, 49 Kd subunit	GO:0008152//GO:0055114	metabolic process//oxidation-reduction process	GO:0005488//GO:0050662//GO:0097159//GO:1901265//GO:0000166//GO:0036094//GO:0003824//GO:0048037//GO:0016651//GO:0051287//GO:0048038//GO:1901363//GO:0016491	binding//coenzyme binding//organic cyclic compound binding//nucleoside phosphate binding//nucleotide binding//small molecule binding//catalytic activity//cofactor binding//oxidoreductase activity, acting on NAD(P)H//NAD binding//quinone binding//heterocyclic compound binding//oxidoreductase activity	--	--	KOG2870	NADH:ubiquinone oxidoreductase, NDUFS2/49 kDa subunit
Cluster-799.0	0.353224	XP_023902886.1	nuclear distribution protein PAC1-like [Quercus suber]	FO905649.1	Leptosphaeria biglobosa brassicae b35_scaffold00015 complete sequence	--	--	--	--	Q0U1B1	Nuclear distribution protein PAC1 OS=Phaeosphaeria nodorum (strain SN15 / ATCC MYA-4574 / FGSC 10173) OX=321614 GN=PAC1 PE=3 SV=1	PF00400	WD domain, G-beta repeat	--	--	GO:0005488//GO:0005515	binding//protein binding	--	--	KOG0295	WD40 repeat-containing protein
Cluster-14701.28553	2.11649	OSX71664.1	hypothetical protein BU14_0513s0009 [Porphyra umbilicalis]	FO905888.1	Leptosphaeria biglobosa Thlaspii ibcn65_scaffold00013 complete sequence	K08770	ubiquitin C	ko03320	PPAR signaling pathway	P0CG74	Polyubiquitin OS=Candida albicans OX=5476 GN=UBI4 PE=1 SV=1	PF00240//PF11976//PF14560	Ubiquitin//Ubiquitin-2//Ubiquitin-like	--	--	GO:0005488//GO:0005515	binding//protein binding	--	--	KOG0001	Ubiquitin and ubiquitin-like proteins
Cluster-8201.0	0.584552	XP_023907102.1	MFS glucose transporter mfs1-like [Quercus suber]	FO905877.1	Leptosphaeria biglobosa Thlaspii ibcn65_scaffold00024 complete sequence	--	--	--	--	Q96QE2	Proton myo-inositol cotransporter OS=Homo sapiens OX=9606 GN=SLC2A13 PE=1 SV=3	PF07690//PF00083	Major Facilitator Superfamily//Sugar (and other) transporter	GO:0006810//GO:0051179//GO:0051234//GO:0055085	transport//localization//establishment of localization//transmembrane transport	GO:0005215//GO:0022857	transporter activity//transmembrane transporter activity	GO:0016020//GO:0016021//GO:0044425//GO:0031224	membrane//integral component of membrane//membrane part//intrinsic component of membrane	KOG0254	Predicted transporter (major facilitator superfamily)
Cluster-14701.8416	1.53313	XP_023875465.1	high-affinity glucose transporter ght2-like [Quercus suber]	XM_008024057.1	Setosphaeria turcica Et28A hypothetical protein mRNA	--	--	--	--	Q9P3U6	High-affinity glucose transporter ght1 OS=Schizosaccharomyces pombe (strain 972 / ATCC 24843) OX=284812 GN=ght1 PE=1 SV=1	PF07690//PF00083	Major//Sugar	GO:0006810//GO:0051179//GO:0051234//GO:0055085	transport//localization//establishment of localization//transmembrane transport	GO:0005215//GO:0022857	transporter activity//transmembrane transporter activity	GO:0016020//GO:0016021//GO:0044425//GO:0031224	membrane//integral component of membrane//membrane part//intrinsic component of membrane	--	--
Cluster-17209.0	0.559248	POE93603.1	proteasome subunit beta type-5 [Quercus suber]	XM_003845300.1	Leptosphaeria maculans JN3 similar to proteasome subunit beta type-5 (LEMA_P006560.1), partial mRNA	K02737	20S proteasome subunit beta 5	ko03050	Proteasome	P30656	Proteasome subunit beta type-5 OS=Saccharomyces cerevisiae (strain ATCC 204508 / S288c) OX=559292 GN=PRE2 PE=1 SV=3	PF00227	Proteasome subunit	GO:1901564//GO:0044248//GO:0006807//GO:0044237//GO:0043170//GO:0044267//GO:1901575//GO:0044265//GO:0044260//GO:0071704//GO:0006508//GO:0051603//GO:0009987//GO:0030163//GO:0008152//GO:0044257//GO:0009056//GO:0009057//GO:0044238//GO:1901565//GO:0019538	organonitrogen compound metabolic process//cellular catabolic process//nitrogen compound metabolic process//cellular metabolic process//macromolecule metabolic process//cellular protein metabolic process//organic substance catabolic process//cellular macromolecule catabolic process//cellular macromolecule metabolic process//organic substance metabolic process//proteolysis//proteolysis involved in…	GO:0004175//GO:0008233//GO:0070003//GO:0016787//GO:0140096//GO:0003824//GO:0004298//GO:0070011	endopeptidase activity//peptidase activity//threonine-type peptidase activity//hydrolase activity//catalytic activity, acting on a protein//catalytic activity//threonine-type endopeptidase activity//peptidase activity, acting on L-amino acid peptides	GO:0005839//GO:1902494//GO:1905368//GO:1905369//GO:0000502//GO:0032991//GO:0044464//GO:0005623//GO:0005622//GO:0044424	proteasome core complex//catalytic complex//peptidase complex//endopeptidase complex//proteasome complex//protein-containing complex//cell part//cell//intracellular//intracellular part	KOG0175	20S proteasome, regulatory subunit beta type PSMB5/PSMB8/PRE2
Cluster-9122.1	0.459599	XP_023910250.1	probable alpha-1,6-mannosyltransferase MNN10 [Quercus suber]	FO905660.1	Leptosphaeria biglobosa brassicae b35_scaffold00004 complete sequence	--	--	--	--	P50108	Probable alpha-1,6-mannosyltransferase MNN10 OS=Saccharomyces cerevisiae (strain ATCC 204508 / S288c) OX=559292 GN=MNN10 PE=1 SV=1	PF05637	galactosyl transferase GMA12/MNN10 family	--	--	GO:0003824//GO:0016740//GO:0016757	catalytic activity//transferase activity//transferase activity, transferring glycosyl groups	GO:0044425//GO:0016021//GO:0016020//GO:0031224	membrane part//integral component of membrane//membrane//intrinsic component of membrane	--	--
Cluster-4962.0	0.572184	XP_023909978.1	methyltransferase-like protein 27 [Quercus suber] >gi|1336390329|gb|POF14361.1| williams-beuren syndrome chromosomal region 27 protein [Quercus suber]	FO905860.1	Leptosphaeria biglobosa Thlaspii ibcn65_scaffold00041 complete sequence	--	--	--	--	Q8N6F8	Methyltransferase-like protein 27 OS=Homo sapiens OX=9606 GN=METTL27 PE=1 SV=2	PF08242//PF13847//PF13489//PF08241//PF05175//PF06325//PF13649	Methyltransferase//Methyltransferase//Methyltransferase//Methyltransferase//Methyltransferase//Ribosomal//Methyltransferase	--	--	GO:0003824//GO:0016740//GO:0016741//GO:0008168	catalytic activity//transferase activity//transferase activity, transferring one-carbon groups//methyltransferase activity	--	--	KOG1499	Protein arginine N-methyltransferase PRMT1 and related enzymes
Cluster-11615.0	0.476235	XP_015871580.1	uncharacterized protein LOC107408685 [Ziziphus jujuba]	FO906189.1	Leptosphaeria maculans brassicae wa74_scaffold00897 complete sequence	--	--	--	--	Q00922	Alcohol oxidase OS=Candida boidinii OX=5477 GN=AOD1 PE=1 SV=1	PF05199	GMC	GO:0055114//GO:0008152	oxidation-reduction process//metabolic process	GO:0003824//GO:0016614//GO:0016491	catalytic activity//oxidoreductase activity, acting on CH-OH group of donors//oxidoreductase activity	--	--	--	--
Cluster-1772.0	0.34048	XP_023874587.1	putative enoyl reductase C646.07c [Quercus suber]	FO906557.1	Leptosphaeria maculans brassicae wa74_scaffold00529 complete sequence	K10258	very-long-chain enoyl-CoA reductase	ko01212//ko00062//ko01040	Fatty acid metabolism//Fatty acid elongation//Biosynthesis of unsaturated fatty acids	Q55C17	Very-long-chain enoyl-CoA reductase OS=Dictyostelium discoideum OX=44689 GN=gpsn2 PE=3 SV=1	PF02544	3-oxo-5-alpha-steroid	GO:0006629//GO:0008152//GO:0044238//GO:0071704	lipid metabolic process//metabolic process//primary metabolic process//organic substance metabolic process	GO:0003824//GO:0016491//GO:0016627	catalytic activity//oxidoreductase activity//oxidoreductase activity, acting on the CH-CH group of donors	GO:0031224//GO:0005737//GO:0016020//GO:0044464//GO:0005623//GO:0005622//GO:0044424//GO:0044425//GO:0016021	intrinsic component of membrane//cytoplasm//membrane//cell part//cell//intracellular//intracellular part//membrane part//integral component of membrane	KOG1639	Steroid reductase required for elongation of the very long chain fatty acids
Cluster-2236.0	0.51949	POE78626.1	succinate--hydroxymethylglutarate coa-transferase [Quercus suber]	FO905659.1	Leptosphaeria biglobosa brassicae b35_scaffold00005 complete sequence	K18703	succinate---hydroxymethylglutarate CoA-transferase	--	--	Q9HAC7	Succinate--hydroxymethylglutarate CoA-transferase OS=Homo sapiens OX=9606 GN=SUGCT PE=1 SV=2	PF02515	CoA-transferase family III	--	--	GO:0003824	catalytic activity	--	--	--	--
GO-CC
Cluster-14701.6519	0.260318	XP_023929047.1	choline transport protein-like [Quercus suber]	XM_014681199.1	Penicillium digitatum Pd1 GABA permease, putative mRNA	--	--	--	--	--	--	PF00324//PF13520	Amino acid permease//Amino acid permease	GO:0051234//GO:0006810//GO:0055085//GO:0051179	establishment of localization//transport//transmembrane transport//localization	GO:0022857//GO:0005215	transmembrane transporter activity//transporter activity	GO:0016020	membrane	--	--
Cluster-11948.0	2.50284	POE77724.1	opsin-1 [Quercus suber]	XM_003838526.1	Leptosphaeria maculans JN3 similar to opsin-1 (LEMA_P115100.1), partial mRNA	--	--	--	--	Q9UW81	Opsin-1 OS=Neurospora crassa (strain ATCC 24698 / 74-OR23-1A / CBS 708.71 / DSM 1257 / FGSC 987) OX=367110 GN=nop-1 PE=1 SV=1	PF01036	Bacteriorhodopsin-like	GO:0006810//GO:0006811//GO:0051234//GO:0051179	transport//ion transport//establishment of localization//localization	GO:0015318//GO:0005215//GO:0005216//GO:0015075//GO:0022857//GO:0015267//GO:0022838//GO:0022803	inorganic molecular entity transmembrane transporter activity//transporter activity//ion channel activity//ion transmembrane transporter activity//transmembrane transporter activity//channel activity//substrate-specific channel activity//passive transmembrane transporter activity	GO:0016020	membrane	--	--
Cluster-18986.0	0.472776	XP_023928594.1	protein transport protein SEC61 subunit alpha-like [Quercus suber]	FO905616.1	Leptosphaeria biglobosa brassicae b35_scaffold00048 complete sequence	K10956	protein transport protein SEC61 subunit alpha	ko03060//ko04141//ko04145	Protein export//Protein processing in endoplasmic reticulum//Phagosome	Q870W0	Protein transport protein SEC61 subunit alpha OS=Neurospora crassa (strain ATCC 24698 / 74-OR23-1A / CBS 708.71 / DSM 1257 / FGSC 987) OX=367110 GN=sec-61 PE=3 SV=1	PF00344	SecY translocase	GO:0071705//GO:0042886//GO:0008104//GO:0051234//GO:0006810//GO:0045184//GO:0015833//GO:0071702//GO:0015031//GO:0033036//GO:0051179	nitrogen compound transport//amide transport//protein localization//establishment of localization//transport//establishment of protein localization//peptide transport//organic substance transport//protein transport//macromolecule localization//localization	--	--	GO:0016020	membrane	KOG1373	Transport protein Sec61, alpha subunit
Cluster-17209.0	0.559248	POE93603.1	proteasome subunit beta type-5 [Quercus suber]	XM_003845300.1	Leptosphaeria maculans JN3 similar to proteasome subunit beta type-5 (LEMA_P006560.1), partial mRNA	K02737	20S proteasome subunit beta 5	ko03050	Proteasome	P30656	Proteasome subunit beta type-5 OS=Saccharomyces cerevisiae (strain ATCC 204508 / S288c) OX=559292 GN=PRE2 PE=1 SV=3	PF00227	Proteasome subunit	GO:1901564//GO:0044248//GO:0006807//GO:0044237//GO:0043170//GO:0044267//GO:1901575//GO:0044265//GO:0044260//GO:0071704//GO:0006508//GO:0051603//GO:0009987//GO:0030163//GO:0008152//GO:0044257//GO:0009056//GO:0009057//GO:0044238//GO:1901565//GO:0019538	organonitrogen compound metabolic process//cellular catabolic process//nitrogen compound metabolic process//cellular metabolic process//macromolecule metabolic process//cellular protein metabolic process//organic substance catabolic process//cellular macromolecule catabolic process//cellular macromolecule metabolic process//organic substance metabolic process//proteolysis//proteolysis involved in…	GO:0004175//GO:0008233//GO:0070003//GO:0016787//GO:0140096//GO:0003824//GO:0004298//GO:0070011	endopeptidase activity//peptidase activity//threonine-type peptidase activity//hydrolase activity//catalytic activity, acting on a protein//catalytic activity//threonine-type endopeptidase activity//peptidase activity, acting on L-amino acid peptides	GO:0005839//GO:1902494//GO:1905368//GO:1905369//GO:0000502//GO:0032991//GO:0044464//GO:0005623//GO:0005622//GO:0044424	proteasome core complex//catalytic complex//peptidase complex//endopeptidase complex//proteasome complex//protein-containing complex//cell part//cell//intracellular//intracellular part	KOG0175	20S proteasome, regulatory subunit beta type PSMB5/PSMB8/PRE2
